# Supplementary material for: Cohort Profile: The Green and Blue Spaces (GBS) and mental health in Wales e-cohort
Source: Int J Epidemiol. 2022 Apr 21;51(5):e285–94. doi: 10.1093/ije/dyac080 (PMC9558062; doi:10.1093/ije/dyac080)
Supplement: dyac080_Supplementary_Data [file dyac080_supplementary_data.zip]

Archive with 3 entries (3 files):
- ije-2021-07-1108-File004.docx
- ije-2021-07-1108-File005.docx
- ije-2021-07-1108-File006.docx
